# Supplementary material for: Effects of Online, Asynchronous Education Modules on Migraine Severity and Elimination Diet Use Among Higher Education Students: An Observational, Pilot Feasibility Study
Source: Nutrients. 2025 Jul 25;17(15):2432. doi: 10.3390/nu17152432 (PMC12348680; doi:10.3390/nu17152432)
Supplement: Supplementary file 1 [file nutrients-17-02432-s001.zip]

Archive with 1 entries (1 files):
- nutrients-3701368-supplementary.pdf
